# Supplementary material for: Overexpression of lncRNA77580 Regulates Drought and Salinity Stress Responses in Soybean
Source: Plants (Basel). 2023 Jan 1;12(1):181. doi: 10.3390/plants12010181 (PMC9824792; doi:10.3390/plants12010181)
Supplement: Supplementary file 1 [file plants-12-00181-s001.zip]

Archive with 1 entries (1 files):
- plants-2108518-supplementary.pdf
